# Supplementary material for: Receptor-Mediated AKT/PI3K Signalling and Behavioural Alterations in Zebrafish Larvae Reveal Association between Schizophrenia and Opioid Use Disorder
Source: Int J Mol Sci. 2022 Apr 25;23(9):4715. doi: 10.3390/ijms23094715 (PMC9104710; doi:10.3390/ijms23094715)
Supplement: Supplementary file 1 [file ijms-23-04715-s001.zip]

Archive with 1 entries (1 files):
- ijms-1669189-supplementary.pdf
